# Supplementary material for: Morphological and Ultrastructural Features of Formation of the Skin of Wheat (Triticum aestivum L.) Kernel
Source: Plants (Basel). 2021 Nov 21;10(11):2538. doi: 10.3390/plants10112538 (PMC8624426; doi:10.3390/plants10112538)
Supplement: Supplementary file 1 [file plants-10-02538-s001.zip]

Archive with 1 entries (1 files):
- plants-1445015-supplementary.pdf
